# Supplementary material for: Trends of Medicinal Plant Use over the Last 2000 Years in Central Europe
Source: Plants (Basel). 2022 Dec 27;12(1):135. doi: 10.3390/plants12010135 (PMC9823631; doi:10.3390/plants12010135)
Supplement: Supplementary file 1 [file plants-12-00135-s001.zip]

Archive with 1 entries (1 files):
- plants-2074055-supplementary.pdf
